# Supplementary material for: Sharing and Specificity of Co-expression Networks across 35 Human Tissues
Source: PLoS Comput Biol. 2015 May 13;11(5):e1004220. doi: 10.1371/journal.pcbi.1004220 (PMC4430528; doi:10.1371/journal.pcbi.1004220)
Supplement: S1 Table — (XLSX) [file pcbi.1004220.s003.xlsx]

## Sheet: Sheet1
Figure S1: Tissue-specific transcription factors are upregulated in tissues they are specific to.
Tissue	Samples
Adipose - Subcutaneous	95
Adipose - Visceral (Omentum)	19
Adrenal Gland	12
Artery - Aorta	24
Artery - Tibial	112
Brain - Amygdala	24
Brain - Anterior cingulate cortex (BA24)	18
Brain - Caudate (basal ganglia)	37
Brain - Cerebellar Hemisphere	25
Brain - Cerebellum	31
Brain - Cortex	24
Brain - Frontal Cortex (BA9)	25
Brain - Hippocampus	25
Brain - Hypothalamus	23
Brain - Nucleus accumbens (basal ganglia)	29
Brain - Putamen (basal ganglia)	21
Brain - Spinal cord (cervical c-1)	16
Brain - Substantia nigra	26
Breast - Mammary Tissue	27
Colon - Transverse	12
Esophagus - Mucosa	18
Esophagus - Muscularis	20
Heart - Atrial Appendage	25
Heart - Left Ventricle	84
Lung	119
Muscle - Skeletal	139
Nerve - Tibial	88
Pancreas	19
Pituitary	13
Skin - Not Sun Exposed (Suprapubic)	23
Skin - Sun Exposed (Lower leg)	97
Stomach	12
Testis	14
Thyroid	106
Whole Blood	157
Total	1559
