# Supplementary material for: Sharing and Specificity of Co-expression Networks across 35 Human Tissues
Source: PLoS Comput Biol. 2015 May 13;11(5):e1004220. doi: 10.1371/journal.pcbi.1004220 (PMC4430528; doi:10.1371/journal.pcbi.1004220)
Supplement: S2 Table — Specific transcription factors have been found to be specific to one particular tissue or set of tissues; general transcription factors have been found to be active across many tissues. (XLSX) [file pcbi.1004220.s004.xlsx]

## Sheet: Sheet1
Table S2: Specific and General Transcription Factors used in analysis.
Tissue	Transcription Factors	Transcription Factors (Ensembl)
Adrenal Gland	CREBL2, CREM, EGR1, EGR3, ETV1, ETV5, FOSB, FOSL2, GATA6, HOXA5, HOXB2, HOXC6, LEF1, MAFF, MEIS1, NFIC, NFIL3, NR4A1, NR4A2, NR4A3, PBX3, PLAGL1, SREBF1, TBX3, VDR, ZNF331	ENSG00000111269,ENSG00000095794,ENSG00000120738,ENSG00000179388,ENSG00000006468,ENSG00000244405,ENSG00000125740,ENSG00000075426,ENSG00000141448,ENSG00000106004,ENSG00000173917,ENSG00000197757,ENSG00000138795,ENSG00000185022,ENSG00000143995,ENSG00000141905,ENSG00000165030,ENSG00000123358,ENSG00000153234,ENSG00000119508,ENSG00000167081,ENSG00000118495,ENSG00000072310,ENSG00000135111,ENSG00000111424…
All Brain Tissues	ARNT2, ASCL1, ATF2, BCL11A, CAMTA1, CREB3, CUX2, DEAF1, EGR3, EMX2, ETS2, ETV1, ETV5, FOXG1, HEY1, HIC2, HIVEP2, HLF, LHX2, LHX6, MAFB, MEF2A, MEF2C, MEIS2, MLLT3, MYCN, MYT1L, NEUROD2, NFIB, NPAS2, NR2F1, NR3C2, OLIG2, PKNOX2, PRDM2, SALL2, SATB2, SOX10, SOX12, SOX4, SOX9, TCF4, TCFL5, THRA, ZBTB16, ZEB2, ZIC1, ZNF22, ZNF238, ZNF365, ZNF423	ENSG00000172379,ENSG00000139352,ENSG00000115966,ENSG00000119866,ENSG00000171735,ENSG00000107175,ENSG00000111249,ENSG00000177030,ENSG00000179388,ENSG00000170370,ENSG00000157557,ENSG00000006468,ENSG00000244405,ENSG00000176165,ENSG00000164683,ENSG00000169635,ENSG00000010818,ENSG00000108924,ENSG00000106689,ENSG00000106852,ENSG00000204103,ENSG00000068305,ENSG00000081189,ENSG00000134138,ENSG00000171843…
Spinal Cord	ARNT2, ASCL1, ATF2, BCL11A, CAMTA1, CREB3, CUX2, DEAF1, EGR3, EMX2, ETS2, ETV1, ETV5, FOXG1, HEY1, HIC2, HIVEP2, HLF, HOXB2, HOXB7, HOXC6, LHX2, LHX6, MAFB, MEF2A, MEF2C, MEIS2, MLLT3, MYCN, MYT1L, NEUROD2, NFIB, NPAS2, NR2F1, NR3C2, OLIG2, PKNOX2, PRDM2, SALL1, SALL2, SATB2, SOX10, SOX12, SOX4, SOX9, TCF4, TCFL5, THRA, TSC22D4, ZBTB16, ZEB2, ZIC1, ZNF22, ZNF238, ZNF365, ZNF423	ENSG00000172379,ENSG00000139352,ENSG00000115966,ENSG00000119866,ENSG00000171735,ENSG00000107175,ENSG00000111249,ENSG00000177030,ENSG00000179388,ENSG00000170370,ENSG00000157557,ENSG00000006468,ENSG00000244405,ENSG00000176165,ENSG00000164683,ENSG00000169635,ENSG00000010818,ENSG00000108924,ENSG00000173917,ENSG00000260027,ENSG00000197757,ENSG00000106689,ENSG00000106852,ENSG00000204103,ENSG00000068305…
Heart (Left Ventricle and Atrial Appendage)	GATA4, GATA6, HIC2, ID1, ID3, IRF7, MEF2D, MLX, NKX2-5, NR1H2, NR2F2, RARA, SPIB, TCF21, TFEB, ZNF358, ZNF688	ENSG00000136574,ENSG00000141448,ENSG00000169635,ENSG00000125968,ENSG00000117318,ENSG00000185507,ENSG00000116604,ENSG00000108788,ENSG00000183072,ENSG00000131408,ENSG00000185551,ENSG00000131759,ENSG00000269404,ENSG00000118526,ENSG00000112561,ENSG00000198816,ENSG00000229809
Lung	ATF3, ATF5, CUX1, ELF3, ELF4, EPAS1, ERG, ETS2, ETV5, FOS, FOSL2, FOXF1, FOXF2, FOXO3, GATA6, HES1, HEY1, HIF3A, HLX, HOXA5, ID1, ID3, IFI16, IRF1, IRF7, IRF8, JUN, JUND, KLF11, KLF13, KLF4, KLF6, KLF9, MAFB, MAFF, MEIS1, MEOX2, MXD4, NFIB, NFIC, NFIL3, NKX2-1, NR1H2, NR2F2, PLAGL1, RUNX3, SNAI2, SOX17, SOX4, SPI1, TBX2, TCF21, TCF7L2, TSC22D3, ZBTB16, ZFP36L2, ZNF22, ZNF395	ENSG00000162772,ENSG00000169136,ENSG00000257923,ENSG00000163435,ENSG00000102034,ENSG00000116016,ENSG00000157554,ENSG00000157557,ENSG00000244405,ENSG00000170345,ENSG00000075426,ENSG00000103241,ENSG00000137273,ENSG00000118689,ENSG00000141448,ENSG00000114315,ENSG00000164683,ENSG00000124440,ENSG00000136630,ENSG00000106004,ENSG00000125968,ENSG00000117318,ENSG00000163565,ENSG00000125347,ENSG00000185507…
Muscle - Skeletal	BCL6, CSDA, NEUROD2, NFIC, NR4A3, ZBTB16, ZNF7	ENSG00000113916,ENSG00000060138,ENSG00000171532,ENSG00000141905,ENSG00000119508,ENSG00000109906,ENSG00000147789
Pancreas	ATF3, EGR1, ELF1, ELF3, ETS2, GRHL2, HOXB7, ID1, JUN, KLF5, KLF6, NR1I2, NR5A2, SOX9, ZKSCAN1, ZNF22	ENSG00000162772,ENSG00000120738,ENSG00000120690,ENSG00000163435,ENSG00000157557,ENSG00000083307,ENSG00000260027,ENSG00000125968,ENSG00000177606,ENSG00000102554,ENSG00000067082,ENSG00000144852,ENSG00000116833,ENSG00000125398,ENSG00000106261,ENSG00000165512
Pituitary	CREB3L2, CREBL2, EGR1, ETV5, MEIS2, MSX1, NR1D2, PITX1, PLAGL1, POU1F1, SALL2, STAT4, TBX19, ZBTB20, ZNF331, ZNF91	ENSG00000182158,ENSG00000111269,ENSG00000120738,ENSG00000244405,ENSG00000134138,ENSG00000163132,ENSG00000174738,ENSG00000069011,ENSG00000118495,ENSG00000064835,ENSG00000165821,ENSG00000138378,ENSG00000143178,ENSG00000181722,ENSG00000130844,ENSG00000167232
Skin (Suprapubic and Lower Leg)	BCL11A, GATA3, HES1, KLF4, KLF5, KLF6, TFAP2A, TFAP2C, TP63, TWIST1	ENSG00000119866,ENSG00000107485,ENSG00000114315,ENSG00000136826,ENSG00000102554,ENSG00000067082,ENSG00000137203,ENSG00000087510,ENSG00000073282,ENSG00000122691
Testis	CREM, CSDA, DPF2, EZH2, FOXG1, FOXM1, GATA4, GMEB2, HIC2, KLF11, LEF1, NR1H3, OSR2, PKNOX1, PLAGL2, SNAPC4, SOX5, SOX9, TCFL5, WHSC1, ZBTB32, ZNF473, ZNF688	ENSG00000095794,ENSG00000060138,ENSG00000133884,ENSG00000106462,ENSG00000176165,ENSG00000111206,ENSG00000136574,ENSG00000101216,ENSG00000169635,ENSG00000172059,ENSG00000138795,ENSG00000025434,ENSG00000164920,ENSG00000160199,ENSG00000126003,ENSG00000165684,ENSG00000134532,ENSG00000125398,ENSG00000101190,ENSG00000109685,ENSG00000011590,ENSG00000142528,ENSG00000229809
Thyroid	ATF2, CREB3L2, CREBL2, DBP, EGR2, ETV5, FOS, FOSB, FOXE1, FOXO1, HES1, HHEX, ID1, ID3, JUN, JUND, KLF9, MAFB, MZF1, NFIB, NKX2-1, NR1D2, NR2C1, NR3C2, PAX8, PKNOX1, SALL1, SOX4, SOX9, TBX3, TCFL5, TEAD4, VEZF1, ZFHX3, ZFP36L2, ZNF395	ENSG00000115966,ENSG00000182158,ENSG00000111269,ENSG00000105516,ENSG00000122877,ENSG00000244405,ENSG00000170345,ENSG00000125740,ENSG00000178919,ENSG00000150907,ENSG00000114315,ENSG00000152804,ENSG00000125968,ENSG00000117318,ENSG00000177606,ENSG00000130522,ENSG00000119138,ENSG00000204103,ENSG00000099326,ENSG00000147862,ENSG00000136352,ENSG00000174738,ENSG00000120798,ENSG00000151623,ENSG00000125618…
Whole Blood	BACH1, BCL6, CBFB, CREB5, E2F3, ELF1, ELF4, FLI1, FOXN3, GATA3, HBP1, HHEX, HLX, IFI16, IRF1, IRF7, IRF8, JUND, KLF2, KLF6, LEF1, MAFB, MYBL1, NFATC3, NFE2, NFIL3, NFKB1, NR3C1, PBX2, RARA, RBPJ, RCOR1, RUNX3, RXRA, SP110, SP3, SPI1, STAT1, STAT4, STAT6, TAL1, TBX21, TFEB, TP53, VEZF1, ZEB2, ZFP36L2, ZNF200, ZNF217, ZNF238, ZNF267, ZNF274	ENSG00000156273,ENSG00000113916,ENSG00000067955,ENSG00000146592,ENSG00000112242,ENSG00000120690,ENSG00000102034,ENSG00000151702,ENSG00000053254,ENSG00000107485,ENSG00000105856,ENSG00000152804,ENSG00000136630,ENSG00000163565,ENSG00000125347,ENSG00000185507,ENSG00000140968,ENSG00000130522,ENSG00000127528,ENSG00000067082,ENSG00000138795,ENSG00000204103,ENSG00000185697,ENSG00000072736,ENSG00000123405…
General	ARNTL, BMP2, CAMTA2, CASZ1, CEBPB, CIC, CLOCK, CREBZF, CXXC1, DDIT3, ELK1, ERF, ESRRA, ETV7, FOXJ1, FOXJ2, FOXO4, GLI2, GLI3, HOXB3, HOXC4, HSF2, HSF4, ID2, IKZF1, IRF9, JUNB, KLF12, MAZ, MGA, MLXIPL, MNT, MYBL2, MYC, MYT1, NFATC4, NFE2L1, NFE2L2, NFYB, NKRF, NR1D1, ONECUT2, PATZ1, PAX5, PHB2, PITX2, POU2F2, POU6F1, PPARA, PRRX2, SMAD1, SMAD5, SNAI1, SRF, TBX1, TCF20, TCF25, TCF3, TCF7L1, TFAP4, …	ENSG00000133794,ENSG00000125845,ENSG00000108509,ENSG00000130940,ENSG00000172216,ENSG00000079432,ENSG00000134852,ENSG00000137504,ENSG00000154832,ENSG00000175197,ENSG00000126767,ENSG00000120705,ENSG00000173153,ENSG00000010030,ENSG00000129654,ENSG00000065970,ENSG00000184481,ENSG00000074047,ENSG00000106571,ENSG00000120093,ENSG00000198353,ENSG00000025156,ENSG00000102878,ENSG00000115738,ENSG00000185811…
