# Supplementary material for: Sharing and Specificity of Co-expression Networks across 35 Human Tissues
Source: PLoS Comput Biol. 2015 May 13;11(5):e1004220. doi: 10.1371/journal.pcbi.1004220 (PMC4430528; doi:10.1371/journal.pcbi.1004220)
Supplement: S3 Table — We defined 13 sets of tissue-specific genes. For all sets except for brain tissues, we defined keywords associated with tissue-specific functions (third column of table), selected all GO annotations that contained these keywords (some keywords produced no matches), and manually inspected all GO annotations to remove any false positive annotations. (Eg, “uterine wall breakdown” would be falsely associated with the stomach due to the “breakdown” keyword, but removed by manual curation.) We defined “tissue-specific function genes” as all genes that were associated with these tissue-specific GO annotations. Because of the importance of brain tissues to the analysis, we identified brain-specific genes by individually examining all 1614 GO functions and identifying 109 brain-related ones; the large number of brain genes is due to the fact that we selected genes which were highly expressed in our tissues. We provide the most common brain-related GO functions in the table above. (XLSX) [file pcbi.1004220.s005.xlsx]

## Sheet: Sheet1
Table S3: Genes with tissue-specific functions, as identified by GO keyword.
Tissue	Number of Tissue-Specific Genes	Tissue-Specificity Keywords/Prefixes
Stomach	31	stomach, digest, breakdown
Thyroid	24	thyroid
Blood	449	interleukin, erythrocyte, oxygen, B cell, T cell, antigen, immune, blood, chemokine, killer, MHC
Skin	84	keratinocyte, skin, epidermis, hemidesmosome, melanin
Testis	136	gamete, sperm, meiosis, meiot, fertilization, sexual, testis
Pancreas	258	insulin, pancrea, digest, glucagon
Artery	41	artery, arteri, blood vessel
Pituitary	19	pituitary, adrenocortico, TSH, HGH, PRL, FSH, MSH, luteinizing hormone, prolactin, growth hormone, thyroid-stimulating hormone
Lung	55	lung, oxygen, hemoglobin, respiratory
Muscle	561	muscle, actin, myosin, muscul, troponin, myofibril, sarcomere, contraction
Adipose	419	fat, trigylcer, adipo, lipid
Heart	679	cardia, heart, muscle, actin, myosin, troponin, myofibril, myocyte, potassium, ventricular
Brain	1618	Axon guidance, nervous system development, ion transport, transmembrane signaling receptor activity, glucose metabolic process, central nervous system development, brain development, dendrite, calcium ion transport, visual perception
