# Supplementary material for: Sharing and Specificity of Co-expression Networks across 35 Human Tissues
Source: PLoS Comput Biol. 2015 May 13;11(5):e1004220. doi: 10.1371/journal.pcbi.1004220 (PMC4430528; doi:10.1371/journal.pcbi.1004220)
Supplement: S4 Table — We filtered for transcription factors which were a) linked to at least three genes of interest and b) linked to at least twice as many genes of interest as random chance would predict. We include the unadjusted binomial probability that each transcription factor would be linked to at least that many genes of interest by chance. (XLSX) [file pcbi.1004220.s006.xlsx]

## Sheet: Sheet1
Table S4: Tissue-specific transcription factors which were linked to an especially large number of genes of interest.
Tissue	TF	Genes of Interest Linked To/ Total Genes Linked To	p	TF (Entrez)	TF (Ensembl)
Heart - Atrial Appendage	NR2F2	1935-08-01	0.004915	7026	ENSG00000185551
Heart - Atrial Appendage	ID1	2015-06-22	0.005778	3397	ENSG00000125968
Heart - Left Ventricle	GATA6	2015-07-30	0.007411	2627	ENSG00000141448
Heart - Left Ventricle	ID1	2015-04-15	0.02558	3397	ENSG00000125968
Lung	HES1	1934-03-01	0.03059	3280	ENSG00000114315
Lung	HOXA5	1933-05-01	0.0004872	3202	ENSG00000106004
Lung	NR2F2	1936-07-01	6.637e-06	7026	ENSG00000185551
Lung	NFIL3	2015-03-28	0.01829	4783	ENSG00000165030
Lung	FOXF2	2015-03-31	0.02401	2295	ENSG00000137273
Lung	FOS	1935-03-01	0.03297	2353	ENSG00000170345
Lung	KLF4	2015-03-30	0.02201	9314	ENSG00000136826
Lung	FOSL2	2015-06-29	2.106e-05	2355	ENSG00000075426
Lung	JUND	1935-04-01	0.005202	3727	ENSG00000130522
Lung	IRF1	2015-03-25	0.01343	3659	ENSG00000125347
Lung	KLF9	1935-03-01	0.03297	687	ENSG00000119138
Lung	KLF6	2015-03-20	0.00717	1316	ENSG00000067082
Lung	JUN	1936-04-01	0.00576	3725	ENSG00000177606
Lung	TBX2	1934-05-01	0.0005618	6909	ENSG00000121068
Lung	ETS2	1934-04-01	0.004681	2114	ENSG00000157557
Lung	MAFF	1935-03-01	0.03297	23764	ENSG00000185022
Lung	ID3	1946-04-01	0.01363	3399	ENSG00000117318
Lung	FOXO3	2015-03-30	0.02201	2309	ENSG00000118689
Muscle - Skeletal	BCL6	1934-06-01	0.02188	604	ENSG00000113916
Muscle - Skeletal	ZBTB16	1939-07-01	0.01254	7704	ENSG00000109906
Pancreas	ZKSCAN1	1931-04-01	0.02479	7586	ENSG00000106261
Skin - Not Sun Exposed (Suprapubic)	TFAP2A	2015-03-26	0.01147	7020	ENSG00000137203
Skin - Not Sun Exposed (Suprapubic)	KLF4	1936-04-01	0.004064	9314	ENSG00000136826
Skin - Not Sun Exposed (Suprapubic)	KLF6	2015-03-31	0.01854	1316	ENSG00000067082
Skin - Sun Exposed (Lower leg)	TFAP2A	2015-03-22	0.00717	7020	ENSG00000137203
Skin - Sun Exposed (Lower leg)	HES1	1934-03-01	0.02372	3280	ENSG00000114315
Testis	SNAPC4	2015-03-27	0.02834	6621	ENSG00000165684
Testis	KLF11	2015-03-31	0.04052	8462	ENSG00000172059
Testis	ZBTB32	1937-04-01	0.01285	27033	ENSG00000011590
Testis	ZNF473	2015-03-28	0.03118	25888	ENSG00000142528
Thyroid	SALL1	1946-05-01	0.0005879	6299	ENSG00000103449
Thyroid	FOSB	2015-05-24	2.388e-05	2354	ENSG00000125740
Thyroid	FOS	2015-03-23	0.004603	2353	ENSG00000170345
Thyroid	JUN	1933-03-01	0.01271	3725	ENSG00000177606
Thyroid	JUND	2015-05-31	8.759e-05	3727	ENSG00000130522
Thyroid	ID3	1939-04-01	0.002612	3399	ENSG00000117318
Thyroid	FOXO1	1948-03-01	0.03424	2308	ENSG00000150907
Whole Blood	IFI16	2015-06-25	0.007685	3428	ENSG00000163565
Whole Blood	GATA3	14/34	3.762e-08	2625	ENSG00000107485
Whole Blood	STAT4	1935-11-01	2.328e-05	6775	ENSG00000138378
Whole Blood	LEF1	2015-05-21	0.01519	51176	ENSG00000138795
Whole Blood	IRF1	2015-05-26	0.03641	3659	ENSG00000125347
Whole Blood	BACH1	2015-06-28	0.01357	571	ENSG00000156273
Whole Blood	IRF8	2015-06-24	0.006216	3394	ENSG00000140968
Whole Blood	NFKB1	2015-06-28	0.01357	4790	ENSG00000109320
Whole Blood	FLI1	2015-06-29	0.01609	2313	ENSG00000151702
Whole Blood	VEZF1	2015-07-30	0.004812	7716	ENSG00000136451
Whole Blood	TBX21	2015-08-21	6.51e-05	30009	ENSG00000073861
Whole Blood	MAFB	1936-12-01	4.991e-06	9935	ENSG00000204103
Whole Blood	ZEB2	2015-05-28	0.04831	9839	ENSG00000169554
Whole Blood	RUNX3	2015-12-31	7.925e-07	864	ENSG00000020633
Whole Blood	SPI1	2015-08-24	0.0001932	6688	ENSG00000066336
Whole Blood	ZNF217	2015-09-30	0.0001924	7764	ENSG00000171940
Whole Blood	ZNF238	1934-07-01	0.009866	10472	ENSG00000179456
