# Supplementary material for: Sharing and Specificity of Co-expression Networks across 35 Human Tissues
Source: PLoS Comput Biol. 2015 May 13;11(5):e1004220. doi: 10.1371/journal.pcbi.1004220 (PMC4430528; doi:10.1371/journal.pcbi.1004220)
Supplement: S5 Table — For each transcription factor, we give the brain tissues in which this occurs as well as the brain tissue in which it is most linked to brain-specific genes and the unadjusted binomial probability in that tissue. (XLSX) [file pcbi.1004220.s007.xlsx]

## Sheet: Sheet1
Table S5: Brain-specific transcription factors which are linked to an unusual number of genes of interest.
TF	Brain Tissues	Tissue Where Most Linked to Tissue-Specific Genes	Genes of Interest/Total Genes Linked To	p	TF (Entrez)	TF (Ensembl)
NEUROD2	Amygdala, Anterior cingulate cortex (BA24), Cerebellar Hemisphere, Cortex, Frontal Cortex (BA9), Hippocampus, Spinal cord (cervical c-1)	Spinal cord (cervical c-1)	18/26	9.776e-09	4761	ENSG00000171532
NR3C2	Cerebellum, Hippocampus	Hippocampus	19/39	8.191e-06	4306	ENSG00000151623
MLLT3	Amygdala, Caudate (basal ganglia), Cerebellum, Hippocampus, Hypothalamus, Nucleus accumbens (basal ganglia)	Cerebellum	16/31	1.677e-05	4300	ENSG00000171843
HLF	Caudate (basal ganglia), Cerebellum, Cortex, Nucleus accumbens (basal ganglia), Putamen (basal ganglia), Spinal cord (cervical c-1)	Caudate (basal ganglia)	20/44	1.763e-05	3131	ENSG00000108924
MEF2C	Amygdala, Anterior cingulate cortex (BA24), Caudate (basal ganglia), Cortex, Spinal cord (cervical c-1)	Amygdala	16/32	2.806e-05	4208	ENSG00000081189
ETV1	Caudate (basal ganglia), Cerebellar Hemisphere, Cortex, Nucleus accumbens (basal ganglia)	Cerebellar Hemisphere	13/23	2.965e-05	2115	ENSG00000006468
SOX9	Anterior cingulate cortex (BA24), Caudate (basal ganglia), Cerebellar Hemisphere, Cortex, Hippocampus, Nucleus accumbens (basal ganglia)	Caudate (basal ganglia)	19/43	4.63e-05	6662	ENSG00000125398
ARNT2	Anterior cingulate cortex (BA24), Cortex, Frontal Cortex (BA9)	Cortex	13/24	5.424e-05	9915	ENSG00000172379
OLIG2	Caudate (basal ganglia), Cerebellum, Hypothalamus, Nucleus accumbens (basal ganglia), Putamen (basal ganglia), Spinal cord (cervical c-1)	Putamen (basal ganglia)	14/30	0.0002268	10215	ENSG00000205927
MEIS2	Anterior cingulate cortex (BA24), Frontal Cortex (BA9)	Anterior cingulate cortex (BA24)	15/34	0.0002942	4212	ENSG00000134138
MYCN	Caudate (basal ganglia), Cerebellar Hemisphere, Cerebellum, Hippocampus, Putamen (basal ganglia), Spinal cord (cervical c-1)	Caudate (basal ganglia)	18/45	0.000336	4613	ENSG00000134323
BCL11A	Cerebellar Hemisphere, Cerebellum, Nucleus accumbens (basal ganglia), Spinal cord (cervical c-1), Substantia nigra	Spinal cord (cervical c-1)	21/59	0.0007502	53335	ENSG00000119866
FOXG1	Cerebellum, Substantia nigra	Cerebellum	42196	0.0008788	2290	ENSG00000176165
NFIB	Frontal Cortex (BA9), Hippocampus	Hippocampus	42332	0.001284	4781	ENSG00000147862
ZNF365	Cerebellum, Cortex, Frontal Cortex (BA9), Hippocampus, Putamen (basal ganglia)	Putamen (basal ganglia)	16/42	0.001319	22891	ENSG00000138311
ZNF423	Amygdala, Anterior cingulate cortex (BA24), Cerebellar Hemisphere, Cortex, Substantia nigra	Amygdala	16/42	0.001319	23090	ENSG00000102935
TCF4	Amygdala, Hippocampus, Spinal cord (cervical c-1)	Amygdala	14/35	0.001505	6934	ENSG00000148737
CAMTA1	Amygdala, Anterior cingulate cortex (BA24), Cortex	Anterior cingulate cortex (BA24)	42366	0.001602	23261	ENSG00000171735
HOXC6	Spinal cord (cervical c-1)	Spinal cord (cervical c-1)	15/39	0.001702	3223	ENSG00000197757
MYT1L	Anterior cingulate cortex (BA24), Cerebellar Hemisphere, Cortex, Frontal Cortex (BA9), Hippocampus, Hypothalamus, Spinal cord (cervical c-1), Substantia nigra	Cerebellar Hemisphere	42333	0.001931	23040	ENSG00000186487
HEY1	Caudate (basal ganglia), Cerebellum, Cortex, Hypothalamus, Nucleus accumbens (basal ganglia)	Cortex	14/37	0.002795	23462	ENSG00000164683
MEF2A	Putamen (basal ganglia)	Putamen (basal ganglia)	13/35	0.00471	4205	ENSG00000068305
LHX6	Amygdala, Caudate (basal ganglia), Putamen (basal ganglia)	Caudate (basal ganglia)	42301	0.004966	26468	ENSG00000106852
CUX2	Amygdala, Anterior cingulate cortex (BA24), Cerebellum, Nucleus accumbens (basal ganglia)	Nucleus accumbens (basal ganglia)	13/36	0.006203	23316	ENSG00000111249
HIVEP2	Caudate (basal ganglia)	Caudate (basal ganglia)	13/36	0.006203	3097	ENSG00000010818
NPAS2	Putamen (basal ganglia), Spinal cord (cervical c-1)	Spinal cord (cervical c-1)	42235	0.01108	4862	ENSG00000170485
LHX2	Nucleus accumbens (basal ganglia), Substantia nigra	Substantia nigra	42270	0.01216	9355	ENSG00000106689
SOX10	Hippocampus	Hippocampus	11628	0.01319	6663	ENSG00000100146
PKNOX2	Cortex	Cortex	11628	0.01319	63876	ENSG00000165495
ZNF238	Nucleus accumbens (basal ganglia)	Nucleus accumbens (basal ganglia)	42237	0.02111	10472	ENSG00000179456
ZEB2	Substantia nigra	Substantia nigra	42272	0.02182	9839	ENSG00000169554
