# Supplementary material for: Sharing and Specificity of Co-expression Networks across 35 Human Tissues
Source: PLoS Comput Biol. 2015 May 13;11(5):e1004220. doi: 10.1371/journal.pcbi.1004220 (PMC4430528; doi:10.1371/journal.pcbi.1004220)
Supplement: S6 Table — (XLSX) [file pcbi.1004220.s008.xlsx]

## Sheet: Sheet1
Table S6: The genes which differ most dramatically at important split points in the hierarchy, as measured by changes in expression and hubness.
Tissue Group	Genes with Most Increased Expression	Genes with Most Increased Hubness	Genes with Most Increased Expression (Ensembl)	Genes with Most Increased Hubness (Ensembl)
Brain Tissues	CACNG7, TNR, KCNJ9, GNG3, GPR19	ACTL6A, VRK2, HTT, LIAS, RNPC3	ENSG00000105605,ENSG00000116147,ENSG00000162728,ENSG00000162188,ENSG00000183150	ENSG00000136518,ENSG00000028116,ENSG00000108576,ENSG00000121897,ENSG00000185946
Non-Brain Tissues	COL6A3, PDLIM1, CFD, OXA1L, DPT	CDC42EP4, HIGD1A, MDN1, CYP27A1, ADAM28	ENSG00000163359,ENSG00000107438,ENSG00000197766,ENSG00000155463,ENSG00000143196	ENSG00000179604,ENSG00000181061,ENSG00000112159,ENSG00000135929,ENSG00000042980
Stomach and Colon	ANO7, IHH, MUC13, PDZD3, CDHR5	IGF1R, PUS1, ADORA3, ABLIM1, SF3B4	ENSG00000146205,ENSG00000163501,ENSG00000173702,ENSG00000172367,ENSG00000099834	ENSG00000140443,ENSG00000177192,ENSG00000121933,ENSG00000099204,ENSG00000143368
Breast - Mammary Tissue, Adipose - Subcutaneous, Adipose - Visceral (Omentum)	CCRN4L, CETP, GIPR, TNN, FFAR3	SPARC, KIFC3, C16orf7, MID1, LGR4	ENSG00000151014,ENSG00000087237,ENSG00000010310,ENSG00000120332,ENSG00000185897	ENSG00000113140,ENSG00000140859,ENSG00000075399,ENSG00000101871,ENSG00000205213
Heart - Atrial Appendage, Heart - Left Ventricle	TNNI3, NKX2-5, MYL7, NPPB, MYBPC3	XPA, GTF2E2, KPNA2, ANXA5, TJP2	ENSG00000129991,ENSG00000183072,ENSG00000106631,ENSG00000120937,ENSG00000134571	ENSG00000136936,ENSG00000197265,ENSG00000182481,ENSG00000164111,ENSG00000119139
Artery - Tibial, Artery - Aorta	ACAN, TNFRSF11B, NOV, WWP2, MRAP2	ARPC2, LYVE1, TRPV2, DCAF7, DGKD	ENSG00000157766,ENSG00000164761,ENSG00000136999,ENSG00000198373,ENSG00000135324	ENSG00000163466,ENSG00000133800,ENSG00000187688,ENSG00000136485,ENSG00000077044
Adipose - Subcutaneous, Adipose - Visceral (Omentum)	HAS1, RPS4Y1, KDM5D, GPAM, USP9Y	DUS2L, MDN1, OXA1L, SPTBN1, FUNDC2	ENSG00000105509,ENSG00000129824, ENSG00000012817,ENSG00000119927,ENSG00000114374	ENSG00000167264,ENSG00000112159,ENSG00000155463,ENSG00000115306,ENSG00000165775
Spinal cord (cervical c-1), Hypothalamus, Substantia nigra	HN1L, SLC18A2, FNTB, SLC6A3, OXT	CAPG, NAGA, ALKBH2, ACTL6A, ACAA2	ENSG00000206053,ENSG00000165646,ENSG00000257365,ENSG00000142319,ENSG00000101405	ENSG00000042493,ENSG00000198951,ENSG00000189046,ENSG00000136518,ENSG00000167315
Hypothalamus, Substantia nigra	SLC6A3, HCRTR1, SLC18A2, ABHD2, TPRG1L	UBE2D1, LYAR, NDUFA4, ZNF174, SENP2	ENSG00000142319,ENSG00000121764,ENSG00000165646,ENSG00000140526,ENSG00000158109	ENSG00000072401,ENSG00000145220,ENSG00000189043,ENSG00000103343,ENSG00000163904
Amygdala, Cortex, Anterior cingulate cortex (BA24), Hippocampus, Frontal Cortex (BA9)	EMX1, BAP1, PLEKHM2, ELK1, RTN4RL2	ZNF33A, TXN, ZFYVE28, MAT2B, CHMP1B	ENSG00000135638,ENSG00000163930,ENSG00000116786,ENSG00000126767,ENSG00000186907	ENSG00000189180,ENSG00000136810,ENSG00000159733,ENSG00000038274,ENSG00000255112
Skin - Not Sun Exposed (Suprapubic), Skin - Sun Exposed (Lower leg)	ASPRV1, DCT, LCE2B, KRT2, SERPINA12	APOE, CERS3, CCRL1, STC2, EIF4E2	ENSG00000244617,ENSG00000080166,ENSG00000159455,ENSG00000172867,ENSG00000165953	ENSG00000130203,ENSG00000154227,ENSG00000129048,ENSG00000113739,ENSG00000135930
Cerebellar Hemisphere, Cerebellum	CLK4, AGPAT6, EOMES, CRTAM, PAXIP1	SRSF5, VPS35, HERPUD1, BTD, NR2C1	ENSG00000113240,ENSG00000158669,ENSG00000163508,ENSG00000109943,ENSG00000157212	ENSG00000100650,ENSG00000069329,ENSG00000051108,ENSG00000169814,ENSG00000120798
Putamen (basal ganglia), Caudate (basal ganglia), Nucleus accumbens (basal ganglia)	LRPAP1, TMPRSS6, TRAC, TNFRSF8, PTPN7	CRYL1, SPRED2, PLAG1, BBIP1, RRAGD	ENSG00000163956,ENSG00000187045,ENSG00000277734,ENSG00000120949,ENSG00000143851	ENSG00000165475,ENSG00000198369,ENSG00000181690,ENSG00000214413,ENSG00000025039
Amygdala, Hippocampus	NTS, SOS2, CCDC19, MCM7, CENPB	CUX1, CKLF, HDAC1, UCK2, NCOR2	ENSG00000133636,ENSG00000100485,ENSG00000213085,ENSG00000166508,ENSG00000125817	ENSG00000257923,ENSG00000217555,ENSG00000116478,ENSG00000143179,ENSG00000196498
Cortex, Anterior cingulate cortex (BA24), Frontal Cortex (BA9)	OPN3, NOMO2, LMTK2, ROS1, DCTN2	ZFYVE28, BBS12, GMFB, GLIS1, PDK1	ENSG00000054277,ENSG00000185164,ENSG00000164715,ENSG00000047936,ENSG00000175203	ENSG00000159733,ENSG00000181004,ENSG00000197045,ENSG00000174332,ENSG00000152256
Frontal Cortex (BA9)	CNGB3, CLDN20, TPBG, CARTPT, NIF3L1	ZNF33A, GLIS1, UBE2G1, BTG3, GUCY2C	ENSG00000170289,ENSG00000171217,ENSG00000146242,ENSG00000164326,ENSG00000196290	ENSG00000189180,ENSG00000174332,ENSG00000132388,ENSG00000154640,ENSG00000070019
Cerebellum	PHIP, ITPR1, GPR63, SERPINC1, SCAI	FAM84B, ERLIN1, QPCT, C4orf27, FNDC3A	ENSG00000146247,ENSG00000150995,ENSG00000112218,ENSG00000117601,ENSG00000173611	ENSG00000168672,ENSG00000107566,ENSG00000115828,ENSG00000056050,ENSG00000102531
Colon - Transverse	FABP1, GAL3ST2, MEP1B, NOX1, CA1	DDX3Y, FICD, MRPL22, EIF3B, ADORA3	ENSG00000163586,ENSG00000154252,ENSG00000141434,ENSG00000007952,ENSG00000133742	ENSG00000067048,ENSG00000198855,ENSG00000082515,ENSG00000106263,ENSG00000121933
Cerebellar Hemisphere	MTPN, CHMP3, USP9Y, RPS4Y1, MAP2K1	HERPUD1, CTNNAL1, CDKL3, SGMS1, MTHFR	ENSG00000105887,ENSG00000115561,ENSG00000114374,ENSG00000129824,ENSG00000169032	ENSG00000051108,ENSG00000119326,ENSG00000006837,ENSG00000198964,ENSG00000177000
Hippocampus	TULP1, APOA2, IDH3G, PKD2L1, PNO1	CUX1, FGF17, ZBTB9, CHST2, UBE2D1	ENSG00000112041,ENSG00000158874,ENSG00000067829,ENSG00000107593,ENSG00000115946	ENSG00000257923,ENSG00000158815,ENSG00000213588,ENSG00000175040,ENSG00000072401
Heart - Left Ventricle	SMYD2, MYL2, ADRA1A, MYL3, MZT2A	DMPK, MID1IP1, C14orf1, LTBP4, PFDN6	ENSG00000143499,ENSG00000111245,ENSG00000120907,ENSG00000160808,ENSG00000173272	ENSG00000104936,ENSG00000165175,ENSG00000133935,ENSG00000090006,ENSG00000204220
Substantia nigra	SLC6A3, EN1, PAX5, ALDH1A1, CXCL10	ST6GALNAC6, RHOH, CCDC113, CHML, PSMC3IP	ENSG00000142319,ENSG00000163064,ENSG00000196092,ENSG00000165092,ENSG00000169245	ENSG00000160408,ENSG00000168421,ENSG00000103021,ENSG00000203668,ENSG00000131470
Artery - Aorta	CSTF2T, GCNT2, KCNK17, IL13RA2, CYTL1	ADCY10, PVRL3, APBB1IP, SLC38A1, SEMA4D	ENSG00000177613,ENSG00000111846,ENSG00000124780,ENSG00000123496,ENSG00000170891	ENSG00000143199,ENSG00000177707,ENSG00000077420,ENSG00000111371,ENSG00000187764
Adipose - Visceral (Omentum)	ALOX15, MSLN, FOSB, ITLN1, HAS1	IKZF2, DCLK1, DUS2L, ABHD11, HAX1	ENSG00000161905,ENSG00000102854,ENSG00000125740,ENSG00000179914,ENSG00000105509	ENSG00000030419,ENSG00000133083,ENSG00000167264,ENSG00000106077,ENSG00000143575
Heart - Atrial Appendage	MYBPHL, CHRNE, HAMP, NPPA, FAM21A	FOSB, BEND7, GRB2, RILPL1, ODF2	ENSG00000221986,ENSG00000108556,ENSG00000105697,ENSG00000175206,ENSG00000099290	ENSG00000125740,ENSG00000165626,ENSG00000177885,ENSG00000188026,ENSG00000136811
Adipose - Subcutaneous	MMP3, HOXC10, DKK1, POU4F3, ZIC4	MDN1, C16orf7, EML4, TMEM173, ABTB2	ENSG00000149968,ENSG00000180818,ENSG00000107984,ENSG00000091010,ENSG00000174963	ENSG00000112159,ENSG00000075399,ENSG00000143924,ENSG00000184584,ENSG00000166016
Nucleus accumbens (basal ganglia)	WDR92, DTNBP1, ARHGAP6, TIAF1, TIPRL	PLAG1, RRAGD, CCL28, PION, DRG1	ENSG00000243667,ENSG00000047579,ENSG00000047648,ENSG00000221995,ENSG00000143155	ENSG00000181690,ENSG00000025039,ENSG00000151882,ENSG00000186088,ENSG00000185721
Breast - Mammary Tissue	TAT, SCGB2A2, OXTR, SCGB1D2, SPDEF	ING3, SUPT5H, A4GNT, PON2, PLAG1	ENSG00000198650,ENSG00000110484,ENSG00000180914,ENSG00000124935,ENSG00000124664	ENSG00000071243,ENSG00000196235,ENSG00000118017,ENSG00000105854,ENSG00000181690
Muscle - Skeletal	MYL1, MYLPF, MYBPC2, MYH2, TNNC2	FLOT2, RUFY3, PPIF, SCML2, TCF7L1	ENSG00000168530,ENSG00000180209,ENSG00000086967,ENSG00000125414,ENSG00000101470	ENSG00000132589,ENSG00000018189,ENSG00000108179,ENSG00000102098,ENSG00000152284
Nerve - Tibial	MPZ, PRX, CLDN19, BIRC7, BMP8B	PGM1, PLA2G16, UROS, TRDMT1, LDHB	ENSG00000158887,ENSG00000105227,ENSG00000164007,ENSG00000101197,ENSG00000116985	ENSG00000079739,ENSG00000176485,ENSG00000188690,ENSG00000107614,ENSG00000111716
Skin - Sun Exposed (Lower leg)	CYP1A1, PRR4, PRG4, ZIC1, MMP3	HIP1, MED12, DDAH2, AMMECR1, BRCA2	ENSG00000140465,ENSG00000111215,ENSG00000116690,ENSG00000152977,ENSG00000149968	ENSG00000127946,ENSG00000184634,ENSG00000213722,ENSG00000101935,ENSG00000139618
Lung	SFTPA1, SFTPA2, SCGB1A1, NAPSA, SFTPB	FURIN, IGBP1, MBIP, SEPT9, H2AFZ	ENSG00000122852,ENSG00000185303,ENSG00000149021,ENSG00000131400,ENSG00000168878	ENSG00000140564,ENSG00000089289,ENSG00000151332,ENSG00000184640,ENSG00000164032
Esophagus - Mucosa	GYS2, KRT13, CSTB, ERO1L, FAR1	NAA20, S100A8, ADD3, DCBLD2, S100A9	ENSG00000111713,ENSG00000171401,ENSG00000160213,ENSG00000197930,ENSG00000197601	ENSG00000173418,ENSG00000143546,ENSG00000148700,ENSG00000057019,ENSG00000163220
Pituitary	POMC, GH1, POU1F1, LHB, GHRHR	NDOR1, GEM, MAP4K4, WSB1, ACACB	ENSG00000115138,ENSG00000259384,ENSG00000064835,ENSG00000104826,ENSG00000106128	ENSG00000188566,ENSG00000164949,ENSG00000071054,ENSG00000109046,ENSG00000076555
Artery - Tibial	OR51E2, TMEM181, P2RX1, ITIH1, SOX6	SLC20A2, LRP2BP, CPSF7, RBM28, SOD1	ENSG00000167332,ENSG00000146433,ENSG00000108405,ENSG00000055957,ENSG00000110693	ENSG00000168575,ENSG00000109771,ENSG00000149532,ENSG00000106344,ENSG00000142168
Caudate (basal ganglia)	ALDH1A1, IQGAP1, FLT4, BATF, CCDC19	BBIP1, OPRL1, CHAMP1, OR52N4, ZNF41	ENSG00000165092,ENSG00000140575,ENSG00000037280,ENSG00000156127,ENSG00000213085	ENSG00000214413,ENSG00000125510,ENSG00000198824,ENSG00000181074,ENSG00000147124
Hypothalamus	OXT, HDC, ECEL1, DLX1, DIRAS3	DBI, NKIRAS2, GDE1, CELSR3, ZFAND2B	ENSG00000101405,ENSG00000140287,ENSG00000171551,ENSG00000144355,ENSG00000162595	ENSG00000155368,ENSG00000168256,ENSG00000006007,ENSG00000008300,ENSG00000158552
Spinal cord (cervical c-1)	FNTB, HOXB7, HOXB9, HOXA5, HN1L	ADAMTS8, ZBP1, NF2, EIF4EBP1, ZFR	ENSG00000257365,ENSG00000260027,ENSG00000170689,ENSG00000106004,ENSG00000206053	ENSG00000134917,ENSG00000124256,ENSG00000186575,ENSG00000187840,ENSG00000056097
Pancreas	REG1B, AMY2A, CTRB1, CUZD1, CTRL	ABCA7, PPRC1, PGAM4, MUTED, BET1L	ENSG00000172023,ENSG00000243480,ENSG00000168925,ENSG00000138161,ENSG00000141086	ENSG00000064687,ENSG00000148840,ENSG00000226784,ENSG00000188428,ENSG00000177951
Anterior cingulate cortex (BA24)	TTR, SLN, PSPHP1, SLC1A7, VKORC1	PPP1R11, BARD1, PGRMC1, B4GALNT4, BMP3	ENSG00000118271,ENSG00000170290,ENSG00000226278,ENSG00000162383,ENSG00000167397	ENSG00000204619,ENSG00000138376,ENSG00000101856,ENSG00000182272,ENSG00000152785
Testis	IGF2BP1, TXNDC2, SMC1B, TCP11, PHF7	DDX3Y, KDM5D, CNN1, COL3A1, ACTG2	ENSG00000159217,ENSG00000168454,ENSG00000077935,ENSG00000124678,ENSG00000010318	ENSG00000067048, ENSG00000012817,ENSG00000130176,ENSG00000168542,ENSG00000163017
Skin - Not Sun Exposed (Suprapubic)	HAO2, MAB21L1, ELOVL3, KRT81, KRTAP5-8	CCDC53, FASTKD3, IGFBP3, NTNG2, ANAPC16	ENSG00000116882,ENSG00000180660,ENSG00000119915,ENSG00000205426,ENSG00000241233	ENSG00000120860,ENSG00000124279,ENSG00000146674,ENSG00000196358,ENSG00000166295
Cortex	TAOK1, INTS1, ZNF341, MGRN1, SGTA	RB1, MTHFD1, PLK5, ZKSCAN5, PTCHD2	ENSG00000160551,ENSG00000164880,ENSG00000131061,ENSG00000102858,ENSG00000104969	ENSG00000139687,ENSG00000100714,ENSG00000185988,ENSG00000196652,ENSG00000204624
Putamen (basal ganglia)	HS3ST3B1, MCM7, ALDH1A1, FBXW4, CENPB	WBSCR22, SLC30A5, APLP2, ARHGAP21, COMMD3	ENSG00000125430,ENSG00000166508,ENSG00000165092,ENSG00000107829,ENSG00000125817	ENSG00000071462,ENSG00000145740,ENSG00000084234,ENSG00000107863,ENSG00000148444
Adrenal Gland	CYP17A1, CYP21A2, HSD3B2, FDX1, AKR1B1	ALKBH2, PCNP, SMARCA5, COX19, TUBB4B	ENSG00000148795,ENSG00000231852,ENSG00000203859,ENSG00000137714,ENSG00000085662	ENSG00000189046,ENSG00000081154,ENSG00000153147,ENSG00000240230,ENSG00000188229
Amygdala	UTS2D, OCM, DTNBP1, WDR92, PRTN3	CDK2AP1, KCNK3, EFNB3, PABPC1, NFAM1	ENSG00000188958,ENSG00000122543,ENSG00000047579,ENSG00000243667,ENSG00000196415	ENSG00000111328,ENSG00000171303,ENSG00000108947,ENSG00000070756,ENSG00000235568
Whole Blood	HBG1, HBG2, HBD, ALAS2, HBA2	NDFIP2, ERRFI1, PPM1A, APH1B, ST13	ENSG00000213934,ENSG00000196565,ENSG00000223609,ENSG00000158578,ENSG00000188536	ENSG00000102471,ENSG00000116285,ENSG00000100614,ENSG00000138613,ENSG00000100380
Thyroid	TG, IYD, DIO1, TSHR, PAX8	DUSP28, CX3CR1, CLU, ATP6V1E1, KCNJ14	ENSG00000042832,ENSG00000009765,ENSG00000211452,ENSG00000165409,ENSG00000125618	ENSG00000188542,ENSG00000168329,ENSG00000120885,ENSG00000131100,ENSG00000182324
Esophagus - Muscularis	FOXF2, GRPR, NKX6-1, CDC42EP2, NBN	TRPM2, SHROOM3, VSIG4, PLA2G4B, TCF25	ENSG00000137273,ENSG00000126010,ENSG00000163623,ENSG00000149798,ENSG00000104320	ENSG00000142185,ENSG00000138771,ENSG00000155659,ENSG00000243708,ENSG00000141002
