# Supplementary material for: Sharing and Specificity of Co-expression Networks across 35 Human Tissues
Source: PLoS Comput Biol. 2015 May 13;11(5):e1004220. doi: 10.1371/journal.pcbi.1004220 (PMC4430528; doi:10.1371/journal.pcbi.1004220)
Supplement: S7 Table — (XLSX) [file pcbi.1004220.s009.xlsx]

## Sheet: Sheet1
Table S7: The GO functions of the three most upregulated enriched clusters in each tissue.
Tissue	Functions of Most Upregulated Clusters
Adipose - Subcutaneous	extracellular matrix,extracellular matrix,extracellular matrix
Adipose - Visceral (Omentum)	multicellular organismal development,platelet-derived growth factor binding,extracellular matrix
Adrenal Gland	mitosis,M phase of mitotic cell cycle,mitotic sister chromatid segregation
Artery - Aorta	extracellular matrix structural constituent,extracellular matrix,skeletal system development
Artery - Tibial	extracellular matrix,extracellular matrix,muscle filament sliding
Brain - Amygdala	synaptic vesicle,transport,voltage-gated potassium channel complex
Brain - Anterior cingulate cortex (BA24)	voltage-gated calcium channel activity,axon guidance,neuron cell-cell adhesion
Brain - Caudate (basal ganglia)	voltage-gated calcium channel complex,glutamate receptor activity,chloride transport
Brain - Cerebellar Hemisphere	transport,nervous system development,chloride channel activity
Brain - Cerebellum	chloride channel activity,sister chromatid cohesion,central nervous system development
Brain - Cortex	regulation of axonogenesis,protein deubiquitination,nervous system development
Brain - Frontal Cortex (BA9)	transport,neuron migration,clathrin sculpted gamma-aminobutyric acid transport vesicle membrane
Brain - Hippocampus	synaptic vesicle,axon,ion transmembrane transport
Brain - Hypothalamus	potassium ion transmembrane transport,heart looping,regulation of insulin secretion
Brain - Nucleus accumbens (basal ganglia)	voltage-gated calcium channel activity,ion transmembrane transport,respiratory electron transport chain
Brain - Putamen (basal ganglia)	dendrite,regulation of insulin secretion,peripheral nervous system development
Brain - Spinal cord (cervical c-1)	regulation of alpha-amino-3-hydroxy-5-methyl-4-isoxazole propionate selective glutamate receptor activity,chloride channel activity,glutamate receptor signaling pathway
Brain - Substantia nigra	recycling endosome membrane,synapse assembly,post-translational protein modification
Breast - Mammary Tissue	structural constituent of cytoskeleton,antigen binding,extracellular matrix structural constituent
Colon - Transverse	M phase of mitotic cell cycle,phosphatidylinositol-mediated signaling,M phase of mitotic cell cycle
Esophagus - Mucosa	M phase of mitotic cell cycle,chromosome, centromeric region,keratinocyte differentiation
Esophagus - Muscularis	extracellular matrix,BMP signaling pathway,calcium-dependent cell-cell adhesion
Heart - Atrial Appendage	structural constituent of muscle,ventricular cardiac muscle tissue morphogenesis,mitochondrial electron transport, NADH to ubiquinone
Heart - Left Ventricle	structural constituent of muscle,NADH dehydrogenase (ubiquinone) activity,mitochondrial respiratory chain complex I
Lung	complement activation, classical pathway,cytokine-mediated signaling pathway,M phase of mitotic cell cycle
Muscle - Skeletal	muscle filament sliding,sarcomere,muscle filament sliding
Nerve - Tibial	extracellular matrix,extracellular matrix,dystrophin-associated glycoprotein complex
Pancreas	calcium ion binding,SRP-dependent cotranslational protein targeting to membrane,translational initiation
Pituitary	centriole,respiratory electron transport chain,respiratory electron transport chain
Skin - Not Sun Exposed (Suprapubic)	M phase of mitotic cell cycle,M phase of mitotic cell cycle,mitotic prometaphase
Skin - Sun Exposed (Lower leg)	intermediate filament,mitotic prometaphase,M phase of mitotic cell cycle
Stomach	mitosis,complement activation, classical pathway,M phase of mitotic cell cycle
Testis	chromosome segregation,mitotic cell cycle spindle assembly checkpoint,chromosome, centromeric region
Thyroid	detection of chemical stimulus involved in sensory perception of taste,cellular response to vascular endothelial growth factor stimulus,positive regulation of tyrosine phosphorylation of Stat3 protein
Whole Blood	T cell receptor complex,defense response to bacterium,prostanoid metabolic process
