# Supplementary material for: Sharing and Specificity of Co-expression Networks across 35 Human Tissues
Source: PLoS Comput Biol. 2015 May 13;11(5):e1004220. doi: 10.1371/journal.pcbi.1004220 (PMC4430528; doi:10.1371/journal.pcbi.1004220)
Supplement: S8 Table — (XLSX) [file pcbi.1004220.s010.xlsx]

## Sheet: Sheet1
Table S8: Tissue-specific GO annotations selected using keyword search and manual curation
Tissue	Gene Ontology Functions Used
Stomach	digestion; embryonic digestive tract development
Thyroid	thyroid hormone generation; thyroid gland development; thyroid hormone receptor binding
Blood	adaptive immune response; antigen processing and presentation of peptide antigen via MHC class I; antigen processing and presentation of exogenous peptide antigen via MHC class I, TAP-dependent; antigen processing and presentation of exogenous peptide antigen via MHC class I, TAP-independent; positive regulation of T-helper 1 type immune response; antigen binding; chemokine receptor activity; hum…
Skin	epidermis development; keratinocyte differentiation; hemidesmosome assembly; skin development
Testis	meiosis; reciprocal meiotic recombination; spermatogenesis; spermatid development; female gamete generation; single fertilization; sperm motility; DNA methylation involved in gamete generation
Pancreas	insulin receptor binding; insulin-like growth factor receptor binding; digestion; insulin receptor signaling pathway; endocrine pancreas development; positive regulation of insulin secretion; cellular response to insulin stimulus; negative regulation of insulin receptor signaling pathway; insulin-like growth factor receptor signaling pathway; embryonic digestive tract development; regulation of i…
Artery	blood vessel development; patterning of blood vessels; positive regulation of blood vessel endothelial cell migration; artery morphogenesis
Pituitary	JAK-STAT cascade involved in growth hormone signaling pathway
Lung	respiratory gaseous exchange; oxygen transport; oxygen binding; lung development; lung alveolus development
Muscle	actin binding; actin monomer binding; muscle myosin complex; troponin complex; actin filament; muscle contraction; smooth muscle contraction; striated muscle contraction; actin filament organization; muscle organ development; skeletal muscle tissue development; regulation of heart contraction; structural constituent of muscle; actin cytoskeleton; myosin complex; myofibril; sarcomere; actin cytosk…
Adipose	lipid transporter activity; fatty acid binding; phospholipid binding; calcium-dependent phospholipid binding; lipid particle; lipid metabolic process; fatty acid metabolic process; fatty acid beta-oxidation; phospholipid metabolic process; sphingolipid metabolic process; glycosphingolipid metabolic process; lipid transport; lipid binding; sphingolipid biosynthetic process; fatty acid beta-oxidati…
Heart	heart looping; heart morphogenesis; actin binding; actin monomer binding; inward rectifier potassium channel activity; voltage-gated potassium channel activity; potassium channel activity; muscle myosin complex; troponin complex; actin filament; potassium ion transport; muscle contraction; smooth muscle contraction; striated muscle contraction; actin filament organization; heart development; musc…
Brain	neural crest cell migration; neuron migration; neural tube closure; gamma-glutamyltransferase activity; transmembrane signaling receptor activity; acetylcholine-activated cation-selective channel activity; olfactory receptor activity; serotonin receptor activity; neuropeptide hormone activity; inward rectifier potassium channel activity; voltage-gated calcium channel activity; voltage-gated sodiu…
