# Supplementary material for: Sharing and Specificity of Co-expression Networks across 35 Human Tissues
Source: PLoS Comput Biol. 2015 May 13;11(5):e1004220. doi: 10.1371/journal.pcbi.1004220 (PMC4430528; doi:10.1371/journal.pcbi.1004220)
Supplement: S1 Data — (ZIP) [file pcbi.1004220.s013.zip]

Archive with 18 entries (15 files):
- code/
- code/chooseSparsityParams.m
- __MACOSX/
- __MACOSX/code/
- __MACOSX/code/._chooseSparsityParams.m
- code/optimizeChild.m
- __MACOSX/code/._optimizeChild.m
- code/optimizeNetworks.m
- __MACOSX/code/._optimizeNetworks.m
- code/optimizeParents.m
- __MACOSX/code/._optimizeParents.m
- code/processRawData.m
- __MACOSX/code/._processRawData.m
- code/readme.txt
- __MACOSX/code/._readme.txt
- code/testAlgorithm.m
- __MACOSX/code/._testAlgorithm.m
- __MACOSX/._code
