# Supplementary material for: Sharing and Specificity of Co-expression Networks across 35 Human Tissues
Source: PLoS Comput Biol. 2015 May 13;11(5):e1004220. doi: 10.1371/journal.pcbi.1004220 (PMC4430528; doi:10.1371/journal.pcbi.1004220)
Supplement: S1 Data — (ZIP) [file pcbi.1004220.s013.zip › code/readme.txt]

Setup: 

Download and set up L1General, the package used to optimize the L1 objective function (http://www.cs.ubc.ca/~schmidtm/Software/L1General.html). If you want to run chooseSparsityParams.m, download and set up the Matlab version of glasso (http://statweb.stanford.edu/~tibs/glasso/). Set the paths in optimizeChild.m (line 11) and chooseSparsityParams.m (line 23) as appropriate. 

Files: 

optimizeNetworks.m: the main function. Optimizes networks using method described in paper. 
testAlgorithm.m: gives an example of how the algorithm runs on simulated data. Shows how algorithm improves accuracy if tissues are related. 
optimizeChild.m: Optimizes a single external node. 
optimizeParents.m: Optimizes the internal nodes given the networks for the external nodes. 
chooseSparsityParams.m: Selects sparsity parameters for each tissue using cross validation. 

Tips for computational efficiency: 

If the code is taking too long to run, try:

Setting max_comp_size to something smaller than the number of genes (under 1000 should be tractable). This will constrain the precision matrix to be block diagonal, reducing the size of the components which must be optimized. 
Reducing the number of iterations the L1 solver runs for (line 48 in optimizeChild.m). 
Increasing the sparsity parameter or decreasing the number of genes. 
Running the optimizeChild tasks in parallel (line 51 in optimizeNetworks.m) since they are completely independent. (We could not provide code to do this because it will be system dependent). 

Please contact emmap1@alumni.stanford.edu with problems or questions!
